# Supplementary material for: Zooming in on the intracellular microbiome composition of bacterivorous Acanthamoeba isolates
Source: ISME Commun. 2024 Jan 23;4(1):ycae016. doi: 10.1093/ismeco/ycae016 (PMC10945361; doi:10.1093/ismeco/ycae016)
Supplement: Table_S1_ISMECOMMUN-D-23-00038R1_ycae016 [file table_s1_ismecommun-d-23-00038r1_ycae016.xlsx]

## Sheet: List of Acanthamoeba
Table S1: List of Acanthamoeba isolates (strain origin and source, inclusion) analysed in this study
S.N.	Sample ID	Species, genotypes/Pussard-Pons group, ATCC number	Sample source	Sample origin	Presence or absence of endosymbionts	Included in this microbiome study
1	Ac1	A. culbertsoni, T10, 30171	Cell culture	India	Bacteria	Yes
2	Ac2	A. lenticulate, T5, 30841	Swimming pool	France	None detected	No
3	Ac3	A. polyphaga, T4, 30871	Freshwater	USA	None detected	No
4	Ac4	A. polyphaga, T4, 30873	Human cornea	UK	None detected	No
5	Ac5	A. castellanii, T4, 30868	Human cornea	UK	None detected	No
6	Ac6	Acanthamoeba sp., T4	Human cornea	Australia	None detected	No
7	Ac7	Acanthamoeba sp., T4	Human cornea	Australia	Bacteria	Yes
8	Ac8	Acanthamoeba sp., II	Cell culture	Australia	None detected	No
9	Ac9	Acanthamoeba sp., II	Contact lens case	Australia	None detected	No
10	Ac10	Acanthamoeba sp., II	Cell culture	Australia	None detected	No
11	Ac11	Acanthamoeba sp., II	Human cornea	Australia	None detected	No
12	Ac12	Acanthamoeba sp., II	Human cornea	Australia	Bacteria	Yes
13	Ac13	Acanthamoeba sp., II	Human cornea	Australia	Bacteria	Yes
14	Ac14	Acanthamoeba sp., II	Human nasal mucosa	Australia	None detected	No
15	Ac15	Acanthamoeba sp., II	Human nasal mucosa	Australia	None detected	No
16	Ac16	Acanthamoeba sp., II	Human nasal mucosa	Australia	None detected	No
17	Ac17	Acanthamoeba sp., II	Human nasal mucosa	Australia	None detected	No
18	Ac18	Acanthamoeba sp., II	Human nasal mucosa	Australia	None detected	No
19	Ac19	Acanthamoeba sp., II	Human cornea	Australia	None detected	No
20	Ac20	Acanthamoeba sp., II	Human cornea	Australia	Bacteria	Yes
21	Ac21	Acanthamoeba sp., II	Human cornea	Australia	None detected	No
22	Ac22	Acanthamoeba sp., II	Human cornea	Australia	None detected	No
23	Ac23	Acanthamoeba sp., II	Human cornea	Australia	Bacteria	Yes
24	Ac24	Acanthamoeba sp., II	Human cornea	Australia	None detected	No
25	Ac25	Acanthamoeba sp., II	Human cornea	Australia	None detected	No
26	Ac26	Acanthamoeba sp., T1	Human brain biopsy	Australia	None detected	No
27	Ac27	Acanthamoeba sp., T1	Human cornea	Australia	None detected	No
28	Ac28	A. lenticulate, III, T5	Human cornea	Australia	Bacteria	Yes
29	Ac29	Acanthamoeba sp., T4	Human cornea	Australia	Bacteria	Yes
30	Ac30	A. culbertsoni, T4	Human cornea	India	None detected	No
31	Ac31	A. polyphaga, T4	Human cornea	India	Bacteria	Yes
32	Ac32	Acanthamoeba sp., T4	Human cornea	India	Bacteria	Yes
33	Ac33	A. culbertsoni, T4	Human cornea	India	Bacteria	Yes
34	Ac34	A. triangularis, T4	Human cornea	India	Bacteria	Yes
35	Ac35	A. culbertsoni, T4	Human cornea	India	None detected	No
36	Ac36	A. polyphaga, T4	Human cornea	India	Bacteria	Yes
37	Ac37	Acanthamoeba sp., T4	Human cornea	India	None detected	No
38	Ac38	A. healyi, T12	Human cornea	India	Bacteria	Yes
39	Ac39	A. triangularis, T4	Human cornea	India	Fungi	No
40	Ac40	A. culbertsoni, T4	Human cornea	India	Bacteria	Yes
41	Ac41	A. culbertsoni, T4	Human cornea	India	Bacteria	Yes
42	Ac42	A. culbertsoni, T4	Human cornea	India	None detected	No
43	Ac43	Acanthamoeba sp., T4	River water	Australia	Bacteria	Yes
44	Ac44	Acanthamoeba sp., T4	Domestic water supply dam	Australia	Bacteria	Yes
45	Ac45	Acanthamoeba sp., T4	Domestic water supply dam	Australia	None detected	No
46	Ac46	Acanthamoeba sp., T4	Domestic water supply dam	Australia	None detected	No
47	Ac47	Acanthamoeba sp., T4	Domestic water supply dam	Australia	Bacteria	Yes
48	Ac48	Acanthamoeba sp., T4	Domestic water supply dam	Australia	None detected	No
49	Ac49	Acanthamoeba sp., T4	Domestic water supply dam	Australia	Bacteria	Yes
50	Ac50	Acanthamoeba sp., T4	Domestic water supply dam	Australia	None detected	No
51	Ac51	Acanthamoeba sp., T4	Domestic water supply dam	Australia	Bacteria	Yes
Domestic water supply dam: Warragamba Dam - Sydney’s main water supply.
		Acanthamoea with intracellular bacteria

## Sheet: Acanthamoeba positive for 16S
S.N.	Sample code for analysis	Sample ID	Sample code	Isolation time	Sample source	Sample geosphere	18S seq.
1	L-579/20	Ac31	C1	This study	Human cornea	India	Yes
2	L-604/20	Ac32	C2
3	L-1133/20	Ac33	C3
4	L-1137/20	Ac34	C4
5	L-1326/20	Ac36	C5
6	L-2391/20	Ac38	C6
7	L-2482/20	Ac40	C7
8	L-2483/20	Ac41	C8
9	Ac-112	Ac7	C9	Stock strain	Human cornea	Australia
10	Ac-139	Ac28	C10	Sock strain
11	Ac-98	Ac12	C11	Stock strain
12	Ac-99	Ac13	C12	Stock strain
13	Ac-100	Ac20	C13	Stock strain
14	Ac-101	Ac23	C14	Stock strain
15	Ac-102	Ac29	C15	This study
16	Ac-001	Ac1	C16	Stock strain	Cell culture	India
17	R3	Ac43	W1	This study	River water	Australia
18	Ac-89	Ac44	W2		Domestic water supply dam	Australia
19	Ac-32	Ac47	W3
20	Ac-059	Ac49	W4
21	Ac-71	Ac51	W5
Ac-001: was removed from the data set due to <200 reads post quality filtering, leaving total 20 samples for downstream analyses
